# Supplementary material for: Memantine treatment in individuals with GRIN gain‐of‐function variants is associated with improvements in behavior, development, and seizure frequency
Source: Epilepsia. 2026 Jan 5;67(4):1961–74. doi: 10.1002/epi.70090 (PMC13075606; doi:10.1002/epi.70090)
Supplement: Supplementary file 1 — Table S1. [file EPI-67-1961-s002.xlsx]

## Sheet: Tabelle1
Supplementary Table 1. Summary of patients and variant information
		Kyriakopoulos 2018, PMID 30151416			Li 2016 PMID: 27616483				Platzer 2017, PMID 28377535			Platzer 2017, PMID 28377535	Platzer 2017, PMID 28377535			Pierson 2014, PMID 24839611	Chidambaram 2022, PMID 34844267	Xu 2021, PMID 34227748	Li 2016 PMID: 27616483												Platzer 2017, PMID 28377535	Mir 2020, PMID 32765929	Bouhadoun 2021, PMID 34074563	Schiller 2023, PMID 36256600	Schiller 2023, PMID 36256600
#Individual	10	25	6	13	32	11	3	7	22		1	21	24	5	14	20	26	27	33	34	2	4	8	9	12	15	16	17	18	19	23	28	29	30	31
Year of birth	2017	2018	2013	2003	2008	2017	2007	2014	2017		2016	2017	2017	2016	2008	2014	2022	2021	2014	2014	2014	2020	2009	2003	2006	2003	2017	2010	2007	2015	2017	3 y old 2020	9 y old 2021
sex	M	F	M	F	F	F	F	F	?		M	?	?	F	F	M	M	M	F	M	F	M	F	M	F	F	M	M	M	M	?	m	f
Gene	GRIN1	GRIN2B	GRIN2A	GRIN1	GRIN2D	GRIN1	GRIN2B	GRIN2A	GRIN2B		GRIN2B	GRIN2B	GRIN2B	GRIN2B	GRIN1	GRIN2A	GRIN2B	GRIN1	GRIN2D	GRIN2D	GRIN2B	GRIN2B	GRIN2A	GRIN1	GRIN1	GRIN1	GRIN1	GRIN1	GRIN1	GRIN2D	GRIN2B	GRIN2A	GRIN2A	GRIN1	GRIN2B
Variant c.	c.1923G>A	c.1928T>C	c.1930A>G	c.2116A>G	c.1999G>A	c.1921A>G	c.1832G>T	c.1936A>G	c.1844A>T		c.1621A>G	c.1832G>T	c.2453T>C	c.2087G>A	c.2116A>G	c.2434C>A	c.2452A>T	c.1923G>A	c.1999G>A	c.1999G>A	c.1664G>T	c.1971G>C	c.3596delC	c.1852G>A	c.1954G>A	c.2443G>T	c.2443G>A	c.2479G>A	c.2531G>C	c.3812C>T	c.1853T>G	c.1083G>A	c.2888T>C	c.1679_1681dup	c.3135_3149del15
Variant p.	p.(Met641Ile)	p.(Leu643Pro)	p.(Ser644Gly)	p.(Met706Val)	p.(Val667Ile)	p.(Met641Val)	p.(Gly611Val)	p.(Thr646Ala)	p.(Asn615Ile)		p.(Ser541Gly)	p.(Gly611Val)	p.(Met818Thr)	p.(Arg696His)	p.(Met706Val)	p.(Leu812Met)	p.(Met818Leu)	p.(Met641Ile)	p.(Val667Ile)	p.(Val667Ile)	p.(Ser555Ile)	p.(Glu657Asp)	p.(Pro1199Argfs*32)	p.(Gly618Ser)	p.(Ala652Thr)	p.(Gly815Trp)	p.(Gly815Arg)	p.(Gly827Arg)	p.(Arg844Pro)	p.(Ser1271Leu)	p.(Val618Gly)	p.(Leu361=)	p.(Leu963Pro)	p.Ser560dup	p.Lys1045_Ser1050delinsAsn
Variant type	missense	missense	missense	missense	missense	missense	missense	missense	missense		missense	missense	missense	missense	missense, 2x	missense	missense	missense	missense	missense	missense	missense	frameshift	missense	missense	missense	missense	missense	missense	missense	missense	synonymous	missense	Duplication	delins
domain	M3	M3	M3	S2	M3	M3	M2	M3	M2		S1-M1	M2	M4	S2	S2	pre-M4	M4	M3	M3	M3	S1-M1	M3-S2		M2	M2	M4	M4	S2	pCTD		M2	ATD	CTD	M1	CTD
origin	de novo	de novo	de novo	de novo	de novo	de novo	de novo	de novo	de novo		de novo	de novo	de novo	de novo	de novo	de novo	de novo	de novo	de novo	de novo	de novo	unknown	de novo	de novo	de novo	de novo	de novo	de novo	de novo	de novo	de novo	maternally inherited	maternally inherited	de novo	maternally inherited
ACMG criteria	PM2, PS3_mod, PM5, PS4_mod, PM1_sup, PS2, PP2	PP3, PS2_mod, PS3_mod, PS4_mod, PM1_sup, PM2, PP2	PM2, PS4_Mod, PS3_mod, PS2_mod, PM1_sup, PP2	PS2_mod, PS3_mod, PS4_Mod, PM1, PM2_Sup, PP2	PS2, PM1, PM2, PS3_mod, PS4_mod	PS2_Mod, PS3_mod, PS4_mod, PM1_Sup, PM2, PM5, PP2	PM2, PM5, PS2_mod, PS3_mod, PS4_mod, PM1, PP2	PM2, PM5, PS2_mod, PS3_mod, PS4_sup, PP2, PP3	P PS4_mod, PP3, PM5, PS3_mod, PS4_sup, PM1_Sup, PM2, PP2, PS2_mod		PP2, PM5, PS2_mod, PS3_mod, PS4_mod, PM1_sup, PM2	PM2_Mod, PM5, PS2_mod, PS3_mod, PS4_mod, PM1, PP2	PM2, PM1, PP2, PP3, PM5, PS4_mod, PS2, PS3	PM1, PM2, PP2, PS4_mod, PS3, PS2	PS2_mod, PS3_mod, PS4_Mod, PM1, PM2_Sup, PP2	PS2_mod, PM2,PS3, PM1_sup, PP2, PP3	PS2_Mod, PS3_Mod, PS4_Sup, PM1, PM2, PM5, PP2	PM2, PS3_mod, PM5, PS4_mod, PM1_sup, PS2, PP2	PS2, PM1, PM2, PS3_mod, PS4_mod	PS2, PM1, PM2, PS3_mod, PS4_mod	PS2_Mod, PM2, PS3, PS4_sup, PM5, PP2	PM1, PM2, PM5, PP2	PVS1_mod, PS2_sup, PM2	PS2_mod, PS4_mod, PM1, PM2, PM5, PP2, PP3, PS3	PS2_mod, PS4_mod, PM1_sup, PM2, PP2, PS3	PS2_Sup, PS3_mod, PS4_mod, PM2, PM5, PP2, PP3	PS2, PS3_mod, PS4_mod, PM2, PP2, PP3, PM5	PS2, PS3, PS4_Mod, PM1, PM2, PP2, PP3	PM2, PM5, PS2_Mod, PS3_mod, PS4_mod, PP3	PS2_Sup, PS3_mod, PM2, BP4_mod	PM2, PP2, PP3, PS2_mod, PS3_mod, PS4_sup, PM1_sup	PM2_MOD, BP4, BP7	PM2	PS2_Mod, PS3, PS4_Sup, PM2	PM2, PM4_sup
result	P	P	P	P	P	P	P	P	P		P	P	P	P	P	P	P	P	P	P	P	LP	VUS	P	P	P	P	P	P	VUS	P	VUS	VUS	LP	VUS
VCEP	PM2_sup, PS3_mod, PM5, PS4_mod, PS2_VSTR, PP2	PS2_mod, PS3_mod, PS4_mod, PM1, PM2_sup, PP2, PP3, PM5_Sup	PM2_Sup, PS4_Mod, PS3_mod, PS2, PM1_sup, PP2	PS2, PS3_mod, PS4_Mod, PP2, PM5	PS2, PM1, PM2_SUP, PS3_mod, PS4_Mod, PM5	PS2, PS3_mod, PS4_Mod, PM2_Sup, PM5, PP2	PM2_sup, PM5_Sup, PS2, PS3_mod, PS4_mod, PM1_sup, PP2	PM2_sup, PM5_sup, PS2, PS3_mod, PS4_Sup, PP2, PP3	PS4_mod, PP3, PM5, PM1, PS3_mod, PS4_sup, PM2_Sup, PP2, PS2		PS2_mod, PP2,PS3_mod, PS4_mod, PM1_sup, PM2_sup, PM5, PP4	PM2_sup, PM5_Sup (paraloge Variante GRIN1), PS2, PS3_mod, PS4_mod, PM1_sup, PP2	PM2_sup, PM1, PP2, PP3, PM5, PS4_mod, PS2, PS3	PM1, PM2_Sup, PP2, PS4_mod, PS3, PS2	PS2, PS3_mod, PS4_Mod, PP2, PM5	PS2, PM2_sup, PS3, PM1_sup, PP2, PP3	PS2, PS3_Mod, PS4_Sup, PM1, PM2_sup, PM5, PP2	PM2_sup, PS3_mod, PM5, PS4_mod, PS2_VSTR, PP2	PS2, PM1, PM2_SUP, PS3_mod, PS4_Mod, PM5	PS2, PM1, PM2_SUP, PS3_mod, PS4_Mod, PM5	PS2_mod, PS3, PS4_sup, PM2_Sup, PM5, PP2	PM1, PM2_Sup, PM5, PP2	PS2_mod, PM2_Sup	PS2_mod, PS4_mod, PM1, PM2_Sup, PM5, PP2, PP3, PS3	PS2, PS4_mod, PM1_Sup, PM2_Sup, PP2, PS3	PS2_mod, PS3_mod, PS4_mod, PM2_Sup, PM5, PP2, PP3	PS2, PS4_mod, PM2_Sup, PP2, PP3, PM5, PS3_mod	PS2_VSTR, PS3, PS4_Mod, PM1, PM2_Sup, PP2, PP3	PM2_Sup, PM5, PS2_Mod, PS3_mod, PS4_mod, PP3	PS2_Mod, PS3_mod, PM2_Sup, BP4_mod	PM2_sup, PP2, PP3, PS2, PS3_mod, PS4_sup, PM1_sup	PM2_SUP, BP4, BP7	PM2_SUP	PS2, PS3, PS4_Sup, PM2_Sup, PM4_Sup	PM2_Sup, PM4_Sup
result	P	P	P	LP	P	P	P	P	P		P	P	P	P	P	P	P	P	P	P	P	LP	VUS	P	P	P	P	P	P	VUS	P	LB	VUS	P	VUS
Functional consequences	possibly GoF	possible GoF	possibly GoF	possibly GoF	possibly GoF	possibly GoF	possibly GoF	possibly GoF	possibly GoF		possibly GoF	possibly GoF	likely GoF	likely GoF	possibly GoF	likely GoF	possible GoF	possibly GoF	possibly GoF	possibly GoF	likely LoF	indeterminant	null	likely LoF	likely LoF	possibly LoF	possibly LoF	likely LoF	No effect	possible LoF	indeterminant	not tested	not tested	likely LoF	not tested
Functional data source	Xu PMID 34227748	This study	Amador PMID 32577763, Xu PMID 38538865	This study	Li PMID 27616483	This study	Platzer PMID 28377535, Song PMID 37649269	Xu PMID 38538865	Platzer PMID 28377535, Song PMID 37649269		Xie PMID 37000222, Myers PMID 37369021	Platzer PMID 28377535, Song PMID 37649269	Platzer PMID 28377535, Montanucci PMID 39535073	Swanger PMID 27839871, Myers PMID 37369021	This study	Yuan PMID 24504326, Myers PMID 37369021	Platzer PMID 28377535, This study	Xu PMID 34227748	Li PMID 27616483	Li PMID 27616483	Xie PMID 37000222, Myers PMID 37369021	This study		This study	Xu PMID 38538865	This study	This study	This study	This study	XiangWei PMID 31504254	Platzer PMID 28377535, Song PMID 37649269	not tested	not tested	Xie PMID 37000222	not tested
Age at first assesment (y + m)	n/a	~5y?	n/a	14y 9m	9m	n/a	n/a	1 day	n/a		4y 9m	n/a	n/a	1y 10m	n/a	2m	3m	4m	9m	13y	4 m	11 m	5y 9m	n/a	9 m	7y 2m	1y 1m	n/a	1y 6m	5m	n/a	6m	n/a	n/a	n/a
Age at last assesment (y + m)	n/a	~19y?	n/a	15y 7m	8y 5m	n/a	11y 1m	3y 5 m (deceased 3y 7m)	6y 6m		5y 3m	8y	21m	5y 11m	n/a	9y	n/a	24m	2y 7m	16	8y 10 m	4y 1 mo	12y 5m	16y9m	15y 5m	16y 3m	2y 3m	n/a	13y 3m	7y	3y 3m	3y	n/a	n/a	n/a
prenatal period	n/a	normal	n/a	Normal	-	normal	n/a	green amniotic fluid	n/a		normal	n/a	n/a	normal	normal	normal	normal	normal	-	no prenatal complications, full term, postnatal delayed crying, no need for O2 or other therapy, birth in Ukraine, no medical documentation available, information form parents	IUGR	normal	diabetes	n/a	normal	normal	normal		normal	normal	n/a	normal	n/a	n/a	n/a
gestational week at birth	n/a	n/a	n/a	n/a	-	41+6	n/a	40+3	n/a		37+6	n/a	n/a	39+4	n/a	n/a	term baby	n/a	-	40	40+3	37+1	39	n/a	40	n/a	n/a		40+2	39w2d	n/a	at term	n/a	n/a	n/a
Birth measurements (weight/length/OFC)	n/a	n/a	n/a	n/a	-	2880g, 51cm	n/a	3790g, 53cm, 34cm	n/a		3170g, 52 cm, 33,5 cm	n/a	n/a	3290g, 51 cm, 36,5 cm	n/a	n/a	c section due to ologiohydramnios, APGAR score to low, 1 week intensive care	6 pounds 15 ounces Apgar score 8 and 9 at 1 and 5 min	-	not available	2500g	3390 g, 50,5 cm, 39,5 cm	ketogenic diet, PS, TPM, CLB, LTG, LEV	n/a	3660g, 44 cm	n/a	n/a	n/a	3450g, 52cm, 34 cm	4010g	n/a		n/a	n/a	n/a
Familiy history	n/a	none	n/a	none	-	n/a	n/a	none	n/a		none	n/a	n/a	father MS	none	none	none	mother group B strep positive	-	no special history	none	sister speech delay	none	n/a	none	none	none	n/a	none	none	n/a	third degree consanguinous	n/a	n/a	n/a
age at beginning of meantine supplement?	7m	19y	n/a	15y	6y 6m	n/a	8y	1y 5m	n/a		5y 1m	n/a	n/a	5y 3m	8y 1m	~9y	~18m	14m	2y 6m	15y 9 m	3y	2y 3 m	8y 6m	16y 6m	7y 9m	13y	1y 2m	n/a	8 years	4y	n/a		5y	n/a	n/a
memantine dose?	0.5mg/kg/day	10mg twice daily	0.5mg/kg/day	0.5mg/kg/day	0,85mg/kg/day	0.5mg/kg/day	0.5mg/kg/day	0.5mg/kg/day	0.6mg/kg per day		0.5mg/kg/day	0.5 mg/kg/day	0.5 mg/kg/day	0.5mg/kg/day	0.5mg/kg/day	0.5mg/kg/day	0.5 mg/kg/day	0,2mg/kg	0,5mg/kg/day	0.11mg/kg (5mg -0-0)	0.4ml/day	0.5mg/kg/day	1.3mg/kg/day	0.5mg/kg/day	0.5mg/kg/day	0.5mg/kg/day	0.5mg/kg/day	0.5mg/kg/day	0.5mg/kg/day	1,1 mg/kg/day	0.5 mg/kg/day	0,15mg/kg/day	0,17mg/kg/day	5mg/day	5mg/day
increasing? If yes, dose? (mg/kg/d)	no	no	n/a	no	1,3mg/kg/day	n/a	No	n/a	n/a		weekly: 0,18; 0,35, 0,5	n/a	n/a	weekly: 0,18; 0,35, 0,5	Not documented	no	1.5 mg/kg/day	0,5mg/kg	no	0.44 mg/kg/d	no	weekly: 0,18; 0,35, 0,5	0.5mg/kg/day	no	no	4 mg	2 mg	n/a	no	increase from 0,15 mg/kg/day	n/a	yes to 1mg/kg/day	1mg/day/kg	15mg/day	15mg/day
AEDs used before memantine?	no	dilantin, lacosamide, levetiracetam, valproic acid, topiramate, gabapentin, clobazam, and rufinamide	LVT, TMX, VPA, ONFI	VPA	LVT, ACTH,	n/a	no	CLB, LEV, OXC, VGB, TPM, cortisone pulse therapy	Lamotrigine		LEV, STM, OXC, CLB, VPA, GBA	n/a	topiramate	no	VPA	Leviteracetam, Topiramate, Lamotrigine, Pyridoxine, Zonisamide, Clobazam,Valproic, Lacosamide, Rufinamide	levetiracetam (40mg/kg/day), clobazam (1mg/kg/day), valproate, topiramate	ACTH (150 Unit/m2), Felbamate (10-100mg/kg), Clobazam (2.5mg), Vigabatrin (175mg/kg)	none	VPA, LTG, CLB, LEV, Depakine, Frisium, Carbamazepin	no	no	ketogenic diet, PS, TPM, CLB, LTG, LEV	no	PHB, CBZ, LVT, OXC, ZNG, VPA	CBZ, VGB, ZNS	Xenazine, Artane, benzos	n/a		VGB, VPA, CS, ESM, TPM, STM, CLB, PYN, KD, VNS, CBZ	valproate	VGB, Prednisone, TPM, PHB, CLZ, LEV, CLB, LAC, KGD	-	n/a	n/a
AEDs used combined with memantine?	no	phenytoin, levetiracetam, and lacosamide.	no	LEV	no	trileptal	LVT, LMG	CLB, VPA, LEV	ethosuximide		OXC	n/a	topiramate	no	LEV	Valproic, Lacosamide (only for 2m)	levetiracetam, sodium valproate, topiramate, and clobazam	Felbamate (100mg/kg), Clobazam (2.5mg), Vigabatrin (175mg/kg)	none	Orfiril 90 mg – 0 – 90 mg, Lacosamid 150 mg – 0 – 150 mg	erythromycine, omeprazol, forlax	no	VPA, CZP	no	RFM, GBP, PHT	VPA, ZNS	Niaprazine, Mirtazapine	n/a	no	VPA, TPM, ELF, VNS	valproate	LAC and KGD (only guessing)	TPM, CLB, LEV	n/a	n/a
AEDs change during memantine?	no	no	No	no	no	no	No	CLB discontinued as it had no effects	n/a		cortison pulse	n/a	n/a	no	no	Lacosamide, Rufinamide abgesetzt	none	vigabatrin 90mg/kg, felbamate 70mg/kg	sultiam, lamotrigine	no	no	no	ETM, STM added (ketamine 3 d under EEG no change)	N/A	Yes - weaned from GBP	withdrawn ZNS and CBZ after 15 months		n/a	no	no	valproate discontinued due to normal EEG and absence of seizures	VGB, prednisone no benefit; TPM, PHB, CLZ no benefit; CLZ replaced by CLB, LEV discontinued	-	n/a	n/a
memantine treatment duration	4 days	after 3 months discontinued	22 months	n.a.	18 months	treatment for about 7 month	plateaued after several months, continued for 15months	initiall positive effect not noticeable after several month, memantine stopped, ca. 4m duration	memantin and ethosuximide therapy stopped after 10m		at least 6 weeks	min 4m treatment	after 5 m improvement seen	ca. 7 months treatment	9 months	ca. 12 months	ca. 6 months	ca 14 months	none	n.a.	used for 7 weeks in total	n.a.	n.a.	n.a.	4 months	n.a.	n.a.	n.a.	3 months in total	8 months	tried to taper memantine, symptoms came back, memantine medication started again 16m treatment, then break, then taken again	ca 10 months	22 months	6 weeks (placebo trial) 14 weeks total - 6 weeks mem, 6 weeks placebo, 2 weeks nothing inbetween	6 weeks (placebo trial) 14 weeks total - 6 weeks mem, 6 weeks placebo, 2 weeks nothing inbetween
Development before mem	n/a	midline hand stereotypies, aerophagia, bruxism, peripheral vasomotor changes	n/a	n/a	She had global developmental delay with slow developmental progress	n/a	n/a	n/a	severe ID		MFED1 at 5y 1m: developmental ages of 4-9m	severe ID	developmental delay	MFED2/3 at 5y: developmental age 1-2y, speech understanding 1 word , motor skills: no able to dress	n/a	history of early onset epileptic encephalopathy associated with profound cognitive impairment, absent motor development and intractable seizures	central hypotonia, gross developmental delay, lack of visual fixation, normal hearing	severe delay	global developmental delay		7y: developmental age 18mo (motoric 6 months, social-emotional domein 4 years)	kognitive 55, speech 45, motoric 45 (Bayley Scales)	n/a	n/a	n/a	n/a	n/a	n/a	age 12: overall developmental age 18 m	At age of 1,7y mental (Bayley III-NL) 5 months (OI 55), fine motor 2 m, gross motor 4m.	severe ID	developmentally delayed first months of life, since seizures started development regressed	severe developmental impairment, non verbal	DEE, autism, severe ID	mild ID, still classified als DEE as he had developmental plateau at the time of seizure onset, with dramatic improvement in development after starting anti-seizure medication. His variant was inherited from a mother who had learning difficulties in school
Behavior/Sleep before mem	n/a	impaired sleep	n/a	n/a	n/a	n/a	several times awake at night	n/a	n/a		restlessness, awake 8/night	n/a	n/a	CBCL at 5y 5m: internalizing behaviour, concentration: max. 3 minutes, restlessness, toilet-training: no success	n/a	n/a	n/a	n/a	n/a	subjective more awake, besser gelaunt under dose above 0.22 mg/kg/d drowsy, sleepy	n/a	autoaggressive behaviour	n/a	n/a	n/a	n/a	n/a	n/a		n/a	redcued eye contact, reduced awareness and restlessness	-	nutrition through gastrostomy tube	n/a	n/a
Seizure/EEG before mem	yes	tonic seizures, half of which progressing to clonic phase; interictal generalized discharges	yes, EEGs background slowing, multifocal and generalized discharges	n/a	by age 2.5 years she had up to twice weekly cluster events involving gaze deviation, body stiffening, and unresponsiveness followed by fatigue	yes repetitive freezings 5-7 seconds hand shaking light diffuse changes in the background rhythm, focal changes in the form of rhythmic acute waves in central region	controlled before	up to 10 sz/day	recurrent series of epileptic spasms twice per week, tonic-clonic seizures		EEG spike-wave-index 100%	generalized seizures	focal and generalized seizures as well as cortical visual impairment	no	yes	yes	multiple episodes of seizures, form of epileptic flexor spasm occurring in clusters generalized tonic seizures and myoclonic jerks	infantile spasms, tonic seizures	5.8 seizures per day 29 seizures during the 5 days	Grand mal seizures lasting 5-10 minutes occurred approximately once a week; Buccolam was administered once a week.	no	no	yes, EEG 8y 6m 85% of sleep CSWS	no	yes	yes	yes	yes	no	yes	epileptic spasms	frequent asymmetric flexor spasm with head and eye deviation for the right side, myoclonic jerks involving upper limbs	multiple seizure types: focal impiared awareness, hemiclonic and bilateral conic seizures	n/a	yes
Development during mem	n/a	n/a	n/a	no change	n/a	n/a	no changes, Family reports improved balance	n/a	n/a		no changes 6 weeks later	slighted improvements in walking according to neuropediatrician	n/a	7 mo later: speech understanding: 4-5 words in a sentence, motor skills: undress herself on her own and put on certain pieces of clothing	Reported as moderately helpful for movement and cognition	no change	no gains	n/a	developmental improvement including improved visual f ixation, motor development progress including initiation of independent sitting, as well as improved turning around and grasping	n/a	no changes	1y later: kognitive 55, speech 45, motoric 47 (Bayley Scales)	regression	Family reports mild benefit in cognition and movements	no change	no change	no change	no change	no change	At age of 4y (01/2019) BAYLEY III NL 6m, non verbal, fine motor 20 (+/-6m), gross motor 31 (+/-9m).	n/a	following and fixating, recognizing parents, nonverbal, unable to roll or fully support neck	no clear improvement in cognition or development	n/a	n/a
Behavior during mem	n/a	n/a	n/a	no change	n/a	parents report slight improvement in eye and body movements	Family reported improved behavior	more awake	improvement in awareness according to parents		no changes in restlessness	parents reported improvement in awareness, social interaction	awareness improved according to parents	concentration: 15 min, restlessness: can play on her own, toilet-training: no diapers during daytime	Reported as moderately helpful for behavior	no change	n/a	patient more alert and calmer by parental reports	n/a	subjective more awake, besser gelaunt under dose above 0.22 mg/kg/d drowsy, sleepy	n/a	autoaggressive behaviour	n/a	Family reports mild benefit in behavior	Family reported initial improvement in mood/behavior	parents report increased alertness and attention	no change	no change	n/a	According to the mother more alert but this was not recognized by clinicians.	improvement in awareness and reduced restlessness according to parents and kindergarden	-	n/a	n/a	n/a
Sleep during mem	n/a	n/a	n/a	n/a	n/a	n/a	slightly improved	n/a			awake 6/nigh	improved sleep pattern with reduced arousals	n/a	n/a	n/a	seizures during sleep	n/a	n/a	n/a		n/a	no sleeping problems	n/a	n/a	n/a	n/a	no change	no change	no change	no change	n/a	-	n/a	n/a	n/a
Seizure/EEG during mem	higher sz frequenzy	worsening in seizure frequenzy	no changes	n/a	EEG recording revealed multifocal sharp discharges with a predominant focus in the bifrontal region as well as generalized paroxysmal fast activities consistent with both focal and generalized epileptiform discharges	seizures stopped with trileptal	controlled before	decrease of seizures	improvement of EEG, background from 6Hz to 7-8Hz		EEG spike-wave-index 85-100%	frequency remained unchanged	frequency of seizures unchanged, EEG showed deterioation due to novel multifocal epileptic foci	n/a	monthyl seizures, now seizure free	3,3 Episoden statt 11,1, keine myoklonischen Anfälle mehr	seizure frequency reduced by 80%	reduced seizure frequency significantly, mild slow EEG background without epileptiform discharge	decreased to 12 seizures during the 5 days ~59% seizure reduction partial seizure freedom	Grand mal seizures lasting a maximum of 3 minutes occurred approximately every 2 weeks; breathing was no longer restricted during the seizures. Buccolam has only been administered once since November 2024, last week due to a series of seizures, not due to a grand mal seizure.	n/a	no	EEG 8y 8m 70% of sleep CSWS	no changes	no change	no change	no change	no change	n/a	no change	epileptic spasms/EEG normal	seizure free for 10 months (except one episode of seizure exacerbation during illness)	decreasing from 3-4 seizures per day to 1 every 3 months	n/a	n/a
Conclusion	negative effect	negative effect	no effect	no effect	no effect	initial positive effect	initial positive effect	initial positve effect	initial positive effect		mild positive effect	mild positive effect	mild positive effect	positive effect	positive effect	positive effect	positive effect	positive effect	positive effect	positive effect	no/negative effect	no effect	no effect	mild positive/ no effect	no effect	mild positive/ no effect	no effect	no effect	no effect	no effect	mild positive effect	no effect	no effect	no effect	no effect
How does effect look like?	Memantine taken for 4d, discontinued due to worsening of seizures. No change to other symptoms.	after 3 months discontinuation of memantine, increased seizures - seizure frequency increased immensly, seizures lasting between 2 to 10min, degree of seizure is much stronger and more difficult for her to come out of them, 10 times rescue meds in last 3 weeks	no changes	no benefit, no further testing	neither resulted in clinically meaningful improvement her seizures increased in frequency, duration, and severity	parents indicate some improvement in head, eyes and other body parts movements	first behaviour improved, then plateaued, seizures already with other drugs controlled	treatment with memantine is stopped, positive effect that was initially seen is not noticeable anymore	improvement registered by parents		mild changes in his sleep (awake phases 8 --> 6 times pro night)	parents reported improvement in awareness, social interaction, improved sleep pattern with reduced arousals, seizure frequency remained unchanged	awareness improved according to parents, frequency of seizures unchanged, EEG showed deterioation due to novel multifocal epileptic foci	better understanding and communication possible	now listed as not having any seizures . MMT monitored with EKG, CMP, Mg all reported as normal. EEGs indicates multifocal discharges on a normal background.	memantine treatment over a year	y-seizure frequency reduced by 80% in levetiracetam, sodium valproate, topiramate, and clobazam (up to 4–5 episodes/day) memantine was added, seizure reduction by 80%	patient more alert and calmer by parental reports, reduced seizure frequency significantly, mild slow EEG background without epileptiform discharge	great improvements	improvements visible	Not increased, because of side effects: flattening effect, maximum usage 7 weeks in total	no improvements registered	EEG 8y8m 70% of sleep CSW, ESES not present at 9y3m but new AEDs most likely responsible; behaviour and development regressed in tandem, both during treatment and after memantine withdrawn	Family reports mild benefit in cognition/behavior/movements	No formal assessment of effect - family reported initial "honeymoon" period but then no response and ultimately discontinued after 4m for no perceived benefit although chart does list some improvement in mood/behavior	not formally tested but reported increased alertness/attention	no benefit	Memantine is checked but no additional information is provided. When I review paper questionnaire, no GRIN related medications are noted (clinician completed this page box right above Memantine?)	no improvements registered by parents	No formal testing during memantine use, no clinical improvement only subjective from parent. There was no worsening / change after tapering / stop of memantine.	improvement in awareness and reduced restlessness according to parents and kindergarden	none	none	none	none
Improvement - Behaviour	n.a	none	none	none	none	n.a.	Family reports improved sleep and behavior but effects plateaued after several months	more awake and interested	improved awareness according to parents		improved awareness and eye contact	improvement in awareness, social interaction, improved sleep pattern with reduced arousals	improved awareness	plays alone or helps with household chores	moderately helpful for behavior	none	behavior and sleep improved	more alert and calmer	Whereas she had severe autistic behavior pretreatment, she is now markedly more awake, alert, and focused.	more awake, brighter	none	none	none	mild benefits in behaviour	mood/behaviour improvement	increased altertness/attention	none	none	none	none	improved awareness reduced restlessness	none	none	none	none
Improvement - Development	n.a.	none	none	none	none	head, eyes and other body parts movement improved	improved balance	n.a.	n.a.		none	slighted improvements in walking according to neuropediatrician	n.a.	better communcation, can change clothes by herself, concentrates longer	moderately helpful for movement and cognition	none	n.a.	n.a.	improved visual f ixation, motor development progress	n.a.	none	none	none	mild benefits in cognition/movements	none	n.a.	none	none	none	none	none	none	none	none	none
Improvement - Seizure	y- worsening of seizures	y-more seizures	y-no change	y-no change	y- worsening seizure frequency	y-Seizures already controlled with trileptal	y-Seizures already controlled with standard ASMs	y-decrease of seizures	y-no cange		y-no change	y-no change	y-no change	no seizures	y-monthyl seizures before treatment, seizure free by now	y-3,3 seizures instead of 11.1 per week, no myoclonic seizures anymore	y-seizure frequency reduced by 80%	y-reduced seizure frequency from 10-20/week to 3-5/week spasms from 150-200/week to 7-14/week (parental observation)	decreased to 12 seizures during the 5 days ~59% seizure reduction	Grand-mal seizures max. 3min all two weeks	no seizures	no seizures	y-none	no seizures	y-none	y-none	y-none	y-none	no seizures	y-none	y-none	y- seizure free, except for one seizure occuring after 10 months	y-seizure fequency reduction	no seizures	y-none
Improvement - EEG	n.a.	n.a.	n.a.	n.a.	EEG with higher voltage and contained frequent bifrontal and multifocal discharges	none	n.a.	n.a.	Normalization of EEG background activity		CSWS before mem 100%, after 85%	n.a	EEG showed deterioation due to novel multifocal epileptic foci	none	EEGs indicates multifocal discharges on a normal background	improved, still possessed a slow and disorganized backround, but no asymmetries or epleptiform discharges during wakefulness and sleep	showing significant reduction in spike and wave with clearing of interictal background	mild slow EEG background without epileptiform discharge	EEG at last visit was mostly normal with some spike discharges still occurring at night	n.a.	none	none	none	n.a.	none	n.a.	none	none	none	none	Normalisation of EEG (through Valproate)	none	none	none	none
Global developmental delay?	yes	yes	yes	yes	yes	yes	yes	yes	yes		yes	n/a	yes	yes	yes	yes	yes	yes	n/a	yes	yes	yes	yes	yes	yes	yes	yes	yes	yes	yes	n/a	n/a	n/a	yes	n/a
Severity of developmental delay? (mild/moderate/severe/profound)	n/a	severe	profound	severe	moderate	n/a	severe	severe	n/a		profound	n/a	severe	moderate	n/a	n/a	profound	severe	n/a	most severe, developmental age under 1 yr	profound	moderate	severe	n/a	profound	moderate	severe	profound	Profound	severe	n/a	n/a	n/a	n/a	n/a
Intellectual disability?	yes	yes	yes	yes	n/a	yes	yes	yes	yes		yes	yes	n/a	yes	yes	yes	n/a	n/a	n/a	yes, IQ<30, clinical assessement, no IQ test possible	yes	yes	yes	yes	yes	yes	yes	yes	yes	yes	yes	n/a	n/a	n/a	n/a
Severity of intellectual disability?	n/a	severe	profound	severe	n/a	n/a	severe	severe	severe		profound	severe	n/a	moderate	severe	severe	n/a	n/a	n/a	profounf	severe	moderate	severe	severe	profound	moderate	severe	profound	Profound	severe	severe	n/a	n/a	n/a	n/a
Motor delay? (Sitting, walking etc?)	n/a	yes	Non-ambulatory	walking age 3 y	yes	yes	Ambulatory - 5y	yes	n/a		sitting - not getting alone to a sitting position	n/a	n/a	walking	yes	neonatal level	n/a	n/a	n/a	yes, cannot sit, cannot walk	Yes	yes, turning at 7-8 m, crawling at 22 m, walking 33 m	no	n/a	Non-ambulatory, rolling 11m	walking age 3 y	Non-ambulatory	Non-ambulatory	yes	yes, able to stand with support	n/a	n/a	n/a	n/a	n/a
Speech delay? (Age at first words, absent speech?)	n/a	no speech	absent speech	few sentences	yes	yes, no speech (2y)	absent speech	absent speech	n/a		yes	n/a	n/a	absent speech	yes	neonatal level	n/a	n/a	n/a	yes, no words	absent speech	absent speech	yes	yes, speaks in sentences	absent speech	absent speech	absent speech	absent speech	absent speech	absent speech	n/a	n/a	n/a	n/a	n/a
Developmental stagnation/regression?	n/a	yes ~8m stagnation	no	no	n/a	n/a	no	stagnation	n/a		no	n/a	n/a	no	stagnation	neonatal level	n/a	n/a	n/a	no	no	no	regression	no	no	no	regression	no	no	stagnation	n/a	n/a	n/a	n/a	n/a
Ongoing or past epilepsy?	n/a	ongoing	yes	yes	yes	yes	yes	yes	ongoing		yes	n/a	n/a	no	yes	ongoing	ongoing	ongoing	n/a	yes, ongoing	no	no	yes	no	yes	yes	yes	yes	no	yes	n/a	n/a	n/a	n/a	n/a
Seizure type/types?	n/a	generalized tonic and tonic-clonic patterns	Myoclonic, spasms, focal, tonic, GTC	focal motor, tonic-clonic	n/a	absences	GTC	myoclonic (neonatal), epileptic spasms (around 6m), tonic, tonic-clonic	tonic-clonic seizures, spasms		CSWS with absence, tonic	n/a	n/a	no	focal	myoclonic jerks, tonic extension of all extremities	spasms, generalized tonic seizures and myoclonic jerks	refractory epileptic spasms, tonic seizures	n/a	Seizure semiology S1: “minor seizures” with a sudden startle response upon awakening from sleep, duration: approx. 60 seconds, frequency: 2-3 times daily S2: Major seizures: noticeable breathing noise (DD globus hystericus) with upward deviation of gaze and tension twitching of the upper and lower extremities, often in series, with and without cyanosis, duration: approx. 5-7 minutes, frequency: d…	n/a	n/a	focal (blinking) predominantly, rare tonic-clonic	n/a	tonic	Focal motor 3-4 min, in clusters	epileptic spams	focal clonic	n/a	epileptic spasms, focal tonic	no change	n/a	n/a	n/a	n/a
Age of seizure onset (per seizure type)?	n/a	~5y?	6m	6y	~10 months	2 months	2.5y	neonatal	n/a		18m	n/a	n/a	n/a	6y	n/a	~3m	2m epileptic spasms 12m tonic clonic seizures	n/a	at the age of 6 weeks first seizures, the onset of certain seizure types not possible to assess	n/a	n/a	5y 9m	n/a	1y 5m	12m	12m	n/a	n/a	2m	n/a	n/a	n/a	n/a	n/a
Autism spectrum disorder (ASD)?	n/a	n/a	no	yes	n/a	n/a	yes	n/a	n/a		no	n/a	n/a	yes	yes	n/a	n/a	n/a	n/a	rather no (social adaptation as per profound intellectual disability)	no	no	no	yes	no	yes	yes	no	yes	no	n/a	n/a	n/a	n/a	n/a
Sleeping problems?	no	yes	no	yes	n/a	yes	yes	yes	n/a		yes	n/a	n/a	yes	n/a	seizures during sleep	n/a	Clobazam added to help initiating sleep	n/a	difficulty falling asleep, receives melatonin	yes	no	no	no	yes	yes	yes	no	yes	no	n/a	n/a	n/a	n/a	n/a
Behavioral abnormalities? (stereotpic, aggressive, hyperactive..)	no	n/a	no	stereotypies, hyperactive	n/a	yes	no	none	n/a		restlessness	n/a	n/a	hyperactivity, stereotypies	no	behavioral arrest, agitation and laugther	n/a	n/a	n/a	no	oversensibility (touch, sounds), sterotypies	autoaggressive behaviour	hyperactive, aggressive	no	no	stereotypies, hyperactive	stereotypies, hyperactive	no	hyperactive, stereotypies	stereotypies	n/a	n/a	n/a	n/a	n/a
Muscular hypotonia?	no	n/a	no	yes	n/a	no	no	no	n/a		yes	n/a	n/a	yes	no	no	n/a	hypotonia with poor head control, appendicular hypertonia and spasticity, diffuse hyperreflexia	n/a	no	yes	yes	no	no	yes	yes	yes	no	no	yes	n/a	axial and appendicular with hyperreflexia	n/a	n/a	n/a
Spasticity?	n/a	n/a	yes	no	n/a	n/a	no	yes	n/a		yes	n/a	n/a	no	no	no	yes	in all extremitites	n/a	yes	no	no	no	no	yes	no	no	yes	no	yes	n/a		n/a	n/a	n/a
Movement disorder? (dystonia, dyskinesia ..)	no	yes	dystonia, myoclonus	no	n/a	no	no	dykinesia	n/a		no	n/a	n/a	no	no	myoclonus	n/a	arm and hand chorea movements	n/a	spastic cerebral palsy esp of the lower limbs, dyskinesia of the upper limbs	no	no	no	no	chorea, dystonia	chorea, dystonia	dystonia	dystonia, myoclonus, tremor	no	dyskinesia	n/a	able to move all extremities, fisting of hands	n/a	n/a	n/a
Ataxia?	no		no	no	n/a	no	yes	no	n/a		no	n/a	n/a	no	yes		n/a	n/a	n/a	? (cannot even sit or talk...)	no	yes, mild	no	no	no	no	no	no	no	no	n/a		n/a	n/a	n/a
Oculogyric crisis?	no		no	no	n/a	no	no	no	n/a		no	n/a	n/a	no	no	no	hypermetropia	no eye contact, not tracking visually	n/a	no	no	no	no	no	yes	no	no	no	no	no	n/a		n/a	n/a	n/a
Other neurological phenotypes?	n/a		no	no	n/a	n/a	no	hip dysplasia coxa valga both sides; pharnyx hypotonia	n/a		no	n/a	n/a	no	no	no	n/a	n/a	n/a	MER: BSR: bds. gesteigert. Babinski ist positiv. Erhöhter Muskeltonus	no	no	anxiety, depression, selective mutism	no	no	no	no	no	apraxia	no	n/a		n/a	n/a	n/a
Cerebral visual impairment (CVI)?	no		yes	no	n/a	no	no	yes	n/a		no	n/a	n/a	no	no	no	n/a	n/a	n/a	yes	no	no	no	no	no	no	no	Strabismus	No	Visus difficult to evaluate due to the severe delay	n/a		n/a	n/a	n/a
EEG abnormalities?	n/a	generalized tonic and tonic-clonic patterns	slow background, slow PDR, lack of sleep features, focal/multifocal/generalized spikes, SSW in sleep	Bilateral epileptic activity	yes	no epileptiform activity registered	generalized spike waves	generalized seizure pattern; spikes and singular polyspikes multiregional; continuous slowing generalized	background 6 Hz		severe CSWS, spike-wave-index 85-100% (jan 2022)	n/a	n/a	no	slowing and slow PDR, multifocal epileptiform discharges	slow acitivity	partially organized background interspersed with frequent epileptiform spike and sharp wave discharges seen arising from bilateral parieto occipital regions	infantile spasms, tonic seizures	n/a	yes, Continuous slowing of baseline activity. Predominantly theta waves with varying amplitude, some beta overlays. Embedded multiregional irregular spikes and sharp waves (see previous findings (08/2022 +11/2022) High-amplitude theta waves centroparietal, partly rhythmic with embedded spikes of varying duration up to a maximum of 13 seconds, partly with clinical correlation. No status. Suspended…	no	no, normal	previous ESES/CSW pattern, now only occasional epileptiform discharge mainly left central temporal region	no	multifocal spikes, disorganized, slow, multiple studies	Bilateral posterior abnormalities	hypsarrhythmia	n/a	no	multifocal epileptic activity	normal	modified hypsarrhythmia with ab burst supression pattern	n/a	n/a	n/a
MRI? (At what age? Any abnormalities? etc)	thin corpus callosum (3m)	normal (age 14)	Normal (7m)	Normal	n/a	small arachnoid cyst of quadruple cistern, minimal effects of perinatal disorders, tracts of corpus callosum moderately depleted (at the level of posterior and anterior edges) (1y)	Normal (2y)	mild global atrophy (1y)	n/a		polymikrogyria, pachyhyria	n/a	n/a	normal	normal (3y)	widespread cerebral parenchymal volume loss, thin corpus callosum, abnormal myelination of terminal tones and temporal lobes bilaterally	normal	normal (3m of age)	n/a	slight generalised atrophie, therefore slichtly enlarged ventricles	normal (2y)	delayed myelinisation	normal (6y)	normal	brain atrophy	widening arachniodal space	frontal subcorticalT2-hyperintensity	normal (8y)	Yes, normal (8 years 5 months)	Normal (1y)	n/a	diffuse volume loss	n/a	n/a	n/a
Laboratory abnormalities?	n/a		no	no	n/a	polyvalent allergy, food intolerance, syrups allergy	no	macocytic anemia, low thrombocytes	n/a		no	n/a	n/a	no	no	no	TMS, GCMS screening for inborn errors of metabolism normal	n/a	n/a	no	no	no	no	no	n/a	no	no	no	no	no	n/a	laryngomalacia, that is improving with time	n/a	n/a	n/a
Additional information? (e.g. congenital malformations, dysmorphism etc.)	n/a	Rett syndrom	no	no	n/a	n/a	no	GERD	n/a		no	n/a	n/a	nystagmus, strabismus, pes planovalgus bilateral, atopic dermatitis		no	n/a	n/a	n/a	no	Severe Upper-GIT issues/GER/ PEG at age 7y, precoxious central puberty, mild scoliosis	arched palates	no	no	Club foot, tethered cord, Rod-cone dystrophy, retinitis pigmentosa	no	long face, high arched palate, scoliotic posture; persistent chronic constipation	no	GIT abnormalities, bowel inflammation (6y)	No dysmorphic features	n/a	n/a	n/a	n/a	n/a
